# Supplementary material for: Tear Cytokine Changes up to One Year After Allogeneic Hematopoietic Stem Cell Transplant: Effect of Daily Topical Cyclosporine-A 0.1% Emulsion
Source: Int J Mol Sci. 2025 Jun 19;26(12):5915. doi: 10.3390/ijms26125915 (PMC12193220; doi:10.3390/ijms26125915)
Supplement: Supplementary file 1 [file ijms-26-05915-s001.zip]

Archive with 1 entries (1 files):
- ijms-3610336-supplementary.pdf
